# Supplementary material for: Isolation, Purification, Structural Characterization of Acidic Polysaccharides from Brassica rapa L. Rhizomes and Their In Vitro Activity Verification in Ameliorating Glycolipid Metabolism Disorders
Source: Foods. 2026 Mar 27;15(7):1152. doi: 10.3390/foods15071152 (PMC13073851; doi:10.3390/foods15071152)
Supplement: Supplementary file 1 [file foods-15-01152-s001.zip]

Archive with 1 entries (1 files):
- foods-4176525-supplementary.pdf
